# Supplementary material for: Lactic Acid Bacteria (LAB) and Their Bacteriocins for Applications in Food Safety Against Listeria monocytogenes
Source: Antibiotics (Basel). 2025 Jun 3;14(6):572. doi: 10.3390/antibiotics14060572 (PMC12190153; doi:10.3390/antibiotics14060572)
Supplement: Supplementary file 1 [file antibiotics-14-00572-s001.zip]

Archive with 1 entries (1 files):
- antibiotics-3667002-supplementary.pdf
